# Supplementary material for: An Assessment of Human Opportunistic Pathogenic Bacteria on Daily Necessities in Nanjing City during Plum Rain Season
Source: Microorganisms. 2024 Jan 26;12(2):260. doi: 10.3390/microorganisms12020260 (PMC10892523; doi:10.3390/microorganisms12020260)
Supplement: Supplementary file 1 [file microorganisms-12-00260-s001.zip]

Archive with 1 entries (1 files):
- microorganisms-2793788-supplementary.pdf
